# Supplementary material for: Resensitizing carbapenem- and colistin-resistant bacteria to antibiotics using auranofin
Source: Nat Commun. 2020 Oct 16;11:5263. doi: 10.1038/s41467-020-18939-y (PMC7568570; doi:10.1038/s41467-020-18939-y)
Supplement: Supplementary file 7 — Source Data [file 41467_2020_18939_MOESM7_ESM.xlsx]

## Sheet: Fig. 1a
Inhibition of NDM-1 activity by Au(PEt3)Cl
Conc. (μM)	Activity%
	replicate_1	replicate_2	replicate_3
0	100	100	100
0.005	90.14	90.12	84.91
0.01	88.73	95.06	100
0.02	78.87	83.95	75.47
0.05	100	95.06	88.68
0.1	101.41	98.77	83.12
0.2	91.55	86.71	77.36
0.5	33.8	35.8	35.85
1	5.63	16.05	5.66
2.5	2.82	8.64	1.89
5	1.41	1.89	0
10	0	1.12	0

## Sheet: Fig. 1b
1/[S](1/uM)	1/[V] (min/uM)
0.04	0.215936	0.422119	0.60423	1.20337
0.02	0.110791	0.282247	0.443066	0.800641
0.01	0.0907441	0.19685	0.312695	0.528821
0.00666667	0.0710732	0.180668	0.252398	0.454339
0.005	0.0707214	0.155812	0.242777	0.438982

## Sheet: Fig. 1c
	AUR			Au(PEt3)Cl
Conc. (μM)	5	15	30	5	15	30
Replicate_1	91.49	71.42	54.33	68.48	67.04	67.76
Replicate_2	92.41	64.6	78.51	67.8	70.12	68.96
Replicate_3	92.55	68.41	60.48	79.06	53.13	66.09

## Sheet: Fig.1d
	[Au]/[NDM-1]			[Zn]/[NDM-1]
[Au(PEt3)Cl/[NDM-1]	replicate_1	replicate_2	replicate_3	replicate_1	replicate_2	replicate_3
0	0	0	0	2.61	2.21	2.33
0.5	0.11	0.11	0.16	2.52	2.53	2.24
1	0.48	0.42	0.31	2.41	2.64	2.11
2	0.88	0.61	0.71	2.72	2.41	2.31
5	1.11	0.99	1.28	2.01	2.21	2.1
10	1.41	1.33	1.5	1..81	1.87	1.78
15	1.63	1.71	1.77	1.01	1.2	1.21
20	1.81	1.55	1.88	0.82	0..75	0.61
30	1.99	1.76	1.88	0.67	0.92	0.81
40	1.97	1.94	1.92	0.83	1.01	0.71

## Sheet: Fig. 1e
	Control			AUR
Temp(Cº)	replicate_1	replicate_2	replicate_3	replicate_1	replicate_2	replicate_3
37	100	100	100	100	100	100
38.4	106.71	105.65	101.84	100.15	95.31	88.39
41.6	106.14	105.78	101.42	102.96	101.65	97.57
46.2	94.3	102.65	105.26	109.37	99.97	102.21
52	107.06	104.44	106.56	98.86	100.85	102.09
56.8	111.47	102.62	103.77	73.78	69.14	52.48
59.5	90.43	89.8	88.71	46.57	41.21	41.64
61	82.23	89.45	87.5	36.38	36.42	33.23
64	65.17	69.1	64.49	40.15	42.03	35.86
65.6	39.69	40.23	30.92	20.52	22.42	25.18
68.8	40.2	35.91	25.9	14.31	18.86	20.45
73.4	30.89	23.28	21.06	12.5	10.72	6.96
79.1	25.69	19.98	11.65	8.39	8.11	8.84
83.9	14.4	12.44	6.07	0	0	0

## Sheet: Fig. 2a and 2b
E. coli (NDM-1+)
AUR (μg/mL)	Inhibition%
64	0.068	0.063	0.058	0.061	0.056	0.063	0.069	0.062
32	0.173	0.056	0.053	0.054	0.053	0.053	0.063	0.053
16	0.162	0.059	0.063	0.054	0.049	0.052	0.059	0.052
8	0.308	0.296	0.064	0.043	0.043	0.044	0.046	0.043
4	0.427	0.355	0.371	0.359	0.144	0.049	0.042	0.055
2	0.43	0.36	0.371	0.32	0.372	0.159	0.053	0.046
1	0.439	0.381	0.383	0.341	0.339	0.319	0.049	0.043
0	0.549	0.456	0.485	0.492	0.469	0.403	0.191	0.049
	0	0.25	0.5	1	2	4	8	16	MER (μg/mL)
E. coli (NDM-1-)
AUR (μg/mL)	Inhibition%
64	0.061	0.06	0.066	0.065	0.062	0.066	0.063	0.059
32	0.203	0.197	0.2	0.193	0.057	0.057	0.056	0.054
16	0.231	0.228	0.249	0.204	0.072	0.055	0.053	0.051
8	0.244	0.22	0.249	0.18	0.08	0.044	0.042	0.042
4	0.292	0.264	0.301	0.288	0.219	0.047	0.049	0.045
2	0.291	0.248	0.276	0.273	0.195	0.064	0.048	0.048
1	0.28	0.264	0.289	0.257	0.202	0.068	0.042	0.042
0	0.391	0.373	0.354	0.327	0.227	0.077	0.047	0.047
	0	0.0019	0.0039	0.0078	0.0156	0.0313	0.0625	0.125	MER (μg/mL)

## Sheet: Fig.2c
	Log10(CFU)
Time (h)	Control			MER			AUR			AUR+MER
	replicate_1	replicate_2	replicate_3	replicate_1	replicate_2	replicate_3	replicate_1	replicate_2	replicate_3	replicate_1	replicate_2	replicate_3
0	6.4624	6.50515	6.32222	6.4624	6.50515	6.32222	6.4624	6.50515	6.32222	6.4624	6.50515	6.32222
0.5	6.81954	6.88081	6.76343	6.50515	6.53148	6.5563	6.69897	6.62325	6.68124	6.50515	6.25527	6.5563
1	7.30103	7.20412	7.38021	6.30103	6.64345	6.68124	7	7	7.20412	6.38021	5.90309	6.20412
2	7.77815	7.90309	7.77815	7.38021	6.90309	7.20412	7.34242	7.30103	7.47712	6.07918	6.07918	5.90309
4	8.66276	8.79239	8.69897	7.81954	7.81954	7.76343	8.38021	8.5563	8.47712	4.60206	4.90309	4.716
6	9.79239	9.73239	9.53148	8.07918	8.53148	8.07918	9.07918	9.20412	9.30103	3.94448	3.80618	3.5563
8	9.90309	10.0792	9.60206	8.79239	8.64345	8.53148	9.53148	9	9.14613	3.9345	3.64345	3.79239
24	11.6812	11.7924	11.7924	9.07918	8.90309	9.20412	10.6628	10.3802	9.90309	2.77815	2.60206	2.77815

## Sheet: Fig.2d
E. coli pET28a (vector control)		E. coli (NDM-1+)		K. pneumoniae (NDM-1+)		E. coli (CphA+)		E. coli (VIM-2+ )		E. coli (IMP-4+)
FIC(MER)	FIC(AUR)	FIC(MER)	FIC(AUR)	FIC(MER)	FIC(AUR)	FIC(MER)	FIC(AUR)	FIC(MER)	FIC(AUR)	FIC(MER)	FIC(AUR)
1	0	1	0	1	0	1	0	1	0	1	0
0.5	0.25	0.5	0	0.5	0.03	0.5	0.02	0.25	0.02	0.5	0
0.13	0.5	0.25	0.02	0.13	0.06	0.25	0.13	0.06	0.06	0.25	0
0	1	0.13	0.06	0.03	0.25	0.13	0.25	0.02	0.13	0.13	0.01
		0.06	0.25	0.02	0.5	0	1	0	1	0.02	0.25
		0.02	0.5	0	1					0	1
		0	1

## Sheet: Fig.2e
E. coli (NDM-1+)	MIC multiple
Passage	MER	MER+AUR
0	1	1
2	1	1
4	1	1
6	1	1
8	1	1
10	2	1
12	2	1
14	4	2
16	8	2

## Sheet: Fig.2f
E. coli (NDM-1+)
AUR conc (μM)	MPC (MIC multiple of MER)
0	32
5	24
10	8
20	2
30	1

[truncated: 18 more sheets: Fig.3b, Fig. 3c, Fig.3d, Fig.3e, Fig.4a and 4b, Fig. 4c, Fig.4d, Fig.4e, Fig.4f, Fig.4g, Fig.5a, Fig.5b, Fig. 5c, Supplementrary Fig 2, Supplementrary Fig 3b, Supplementrary Fig 3c, Supplementrary Fig 4, Supplementary Fig 7b]
